# Supplementary material for: Bioengineered Water-Responsive Carboxymethyl Cellulose/Poly(vinyl alcohol) Hydrogel Hybrids for Wound Dressing and Skin Tissue Engineering Applications
Source: Gels. 2023 Feb 18;9(2):166. doi: 10.3390/gels9020166 (PMC9956280; doi:10.3390/gels9020166)
Supplement: Supplementary file 1 [file gels-09-00166-s001.zip]

Archive with 1 entries (1 files):
- gels-2212333-supplementary.pdf
